# Supplementary material for: Viruses may facilitate the cyanobacterial blooming during summer bloom succession in Xiangxi Bay of Three Gorges Reservoir, China
Source: Front Microbiol. 2023 Mar 8;14:1112590. doi: 10.3389/fmicb.2023.1112590 (PMC10030618; doi:10.3389/fmicb.2023.1112590)
Supplement: Supplementary file 1 [file Table_1.xlsx]

## Sheet: Additional File
Viruses may facilitate the cyanobacterial blooming during summer bloom succession in Xiangxi Bay of Three Gorges Reservoir, China
Kaida Peng1,2, Yiying Jiao2, Jian Gao2, Wen Xiong2, Yijun Zhao2, Shao Yang1, Mingjun Liao*,2
1 School of Life Sciences, Central China Normal University, Wuhan, Hubei, China
2 Hubei Key Laboratory of Ecological Restoration for River-Lakes and Algal Utilization, School of Civil and Environmental Engineering, Hubei University of Technology, Wuhan, Hubei, China
* Correspondence:
Mingjun Liao
lmj1112@163.com
Additional File :
Table S1. Temporal variation of environmental characteristics on the summer bloom succession in Xiangxi Bay from 18th July to 29th August 2017.
Table S2. Temporal variation of growth rate (µgross), grazing (mg) , viral lysis (mv) rates (d-1) , and the frequency (%) of lysogenic cells (FLC) for phytoplankton and bacterioplankton. (Significant linear regressions and differences are shown as *p < 0.05,**p < 0.01). nd: not determined.

## Sheet: Table S1
Table S1. Temporal variation of environmental characteristics on the summer bloom succession in Xiangxi Bay from 18th July to 29th August 2017.
Date	TN (mg/L)	TP (mg/L)	CODMn (mg/L)	PO43- (mg/L)	D-Si (mg/L)	Temperature (℃)	Chl a (μg/L)	SD (m)	Viral abundance (107 VLPs/mL)	Bacterial abundance (106 cells/mL)	Phytoplankton abundance (106 cells/L)
18/7/2017	2.16765	0.438699	1.91304	0.0068	18.659	27.5	15.291	1.5	0.176515	1.58042	2.9936
20/7/2017	2.0098	0.0299187	2	0.0024	8.826	27.5	32.565	0.96	0.18883	1.34069	7.64
22/7/2017	1.68824	0.0478049	1.92174	0.0092	0.675	28	31.639	1.35	0.233985	0.77995	4.0624
24/7/2017	1.72039	0.0934653	2.17273	0.00534654	8.88	29	18.922	0.9	0.348925	1.7241	3.75006
26/7/2017	1.84951	0.0736634	2.53636	0.00871287	4.74	28	35.078	1.1	0.436772	3.08696	8.652
28/7/2017	1.4932	0.0887129	2.19091	0.0029703	6	28	17.192	1	0.357135	2.77088	4.75514
30/7/2017	1.5466	0.0689109	2.18182	0.00574257	11.16	28	12.171	1	0.31198	1.99503	2.06743
01/8/2017	3.03048	0.276327	6.4921	0.000784314	3.218	28.5	124.967	0.8	2.57383	1.1494	163.845
03/8/2017	1.65048	0.136327	1.84199	0.00196078	3.716	29	26.136	1.11	1.09193	2.32343	17.1526
05/8/2017	1.36286	0.0444898	1.20993	0.00173726	3.938	28.8	9.859	1.9	0.216005	1.36861	8.032
07/8/2017	1.44857	0.0840816	1.30023	0.00212549	4.218	29.5	30.225	1.1	0.83742	1.0673	22.5814
09/8/2017	1.76286	0.135102	1.75169	0.000328	5.431	29	18.656	0.95	0.17241	2.0525	10.0901
11/8/2017	1.68857	0.0889796	1.48081	0.000328473	5.96	29	7.724	1.5	0.233985	1.19045	3.7296
13/8/2017	1.75238	0.0755102	1.57111	0.00108218	6.08	28.5	11.352	1.5	0.17241	1.2315	6.47177
15/8/2017	1.6219	0.0783673	1.46275	0.000541092	5.933	27.4	8.086	1.6	0.26272	0.92773	1.384
17/8/2017	1.63333	0.0857143	1.6614	0.00205686	5.884	27	25.617	1.4	0.45976	1.53937	6.2992
19/8/2017	1.46857	0.0836735	2.31151	0.00509804	5.196	26.8	32.756	1.5	0.33661	1.18224	5.55154
21/8/2017	1.69333	0.16	1.94131	0.00352941	4.991	27	55.225	1.1	0.857945	0.87026	20.4479
23/8/2017	1.73062	0.0780392	2.78055	0.00372549	5.507	26.6	51.813	1.1	0.662957	1.62147	9.03909
25/8/2017	1.46881	0.0756863	3.03677	0.00572549	4.818	26.4	79.067	0.8	1.24792	1.36861	6.16274
27/8/2017	0.628544	0.114118	2.828	0.00265294	5.204	26.2	36.995	1.1	0.657621	2.1346	7.72
29/8/2017	0.551985	0.0764706	2.34401	0.00276471	4.924	26	17.172	1.3	0.48439	1.49832	0.915429

## Sheet: Table S2
Table S2. Temporal variation of growth rate (µgross), grazing (mg) , viral lysis (mv) rates (d-1) , and the frequency (%) of lysogenic cells (FLC) for phytoplankton and bacterioplankton. (Significant linear regressions and differences are shown as *p < 0.05,**p < 0.01). nd: not determined.
Date	phytoplankton				bacterioplankton
	µgross	mg	mv	FLC	µgross	mg	mv	FLC
18/7/2017	1.2912*	0.14089	0.0757	16.07	0.6618*	0.3073	0.2055*	42.32
20/7/2017	0.6767	0.1745	0.2488*	3.89	0.5113	0.2598*	0.2813*	10.28
22/7/2017	1.0311*	0.17035	0.3189*	17.36	0.9257*	0.1879	0.1235	3.22
24/7/2017	1.8775*	0.2587*	0.5141*	17.46	1.1512*	0.2311	0.0716*	10.58
26/7/2017	0.7822*	0.0921*	0.2059**	8.23	0.4271	0.2218	0.0712	16.87
28/7/2017	0.8831*	0.0889	0.0867	9.56	1.0308*	0.16447	0.0118	51.67
30/7/2017	0.4721	0.2782*	0.3089*	5.97	0.8907	0.1232	0.057	59.05
01/8/2017	1.7848*	0.0941	0.1788*	14.66	0.8652*	0.0967	0.0579	44.84
03/8/2017	0.9876*	0.5609*	0.0428	52.88	0.7612	0.1152	0.2521*	15.62
05/8/2017	1.1823*	0.3558*	nd	49.34	1.0167*	0.5114*	0.105	0.32
07/8/2017	0.6474	0.1231	nd	57.82	0.6805*	0.3769	0.1168	nd
09/8/2017	1.0813	0.1078	0.0735*	31.29	0.7823*	0.08376	0.3503*	0.47
11/8/2017	0.4421*	0.1543	nd	53.45	0.4772	0.09123	0.3372*	8.91
13/8/2017	1.6923*	0.092902	0.1571*	24.76	0.6113*	0.1057	0.1433	10.22
15/8/2017	1.2943*	0.1284*	0.0077	38.45	0.4234	0.35	0.2658	0.34
17/8/2017	0.6797	0.0243	0.1679*	24.11	0.6094*	0.16447	0.2666*	nd
19/8/2017	0.7802*	0.0833	0.1526*	9.82	0.9704	0.2238*	0.2002*	4.81
21/8/2017	1.4721	0.14904	0.0783	24.51	0.9844*	0.1342	0.4018*	nd
23/8/2017	0.7822*	0.05489	0.2487*	5.67	1.2033*	0.1152	0.5696*	nd
25/8/2017	0.9893*	0.09649	0.1797*	8.75	0.9859*	0.2598	0.1954*	7.46
27/8/2017	1.1829*	0.1062*	0.1326*	13.47	1.1056	0.1879	0.3917*	0.32
29/8/2017	0.6402	0.2999	0.0021	43.25	0.8423*	0.2218	0.1133	15.63
